# Supplementary material for: New substitute name for the genus Poliocoris Slater, 1994 (Hemiptera, Heteroptera, Rhyparochromidae)
Source: Zookeys. 2015 Jan 28;(478):147–8. doi: 10.3897/zookeys.478.9063 (PMC4319055; doi:10.3897/zookeys.478.9063)
Supplement: XML Treatment for Neopoliocoris umbrosus [file zookeys.478.9063-treatment2.xml]

<!DOCTYPE tp:taxon-treatment
  PUBLIC "-//TaxonX//DTD Taxonomic Treatment Publishing DTD v0 20100105//EN" "tax-treatment-NSO.dtd">
<tp:taxon-treatment xmlns:tp="http://www.plazi.org/taxpub"><tp:treatment-meta><kwd-group><label>Taxon classification</label><kwd><named-content content-type="kingdom">Animalia</named-content></kwd><kwd><named-content content-type="order">Hemiptera</named-content></kwd><kwd><named-content content-type="family">Rhyparochromidae</named-content></kwd></kwd-group><mixed-citation publication-type="journal"><person-group><name><surname>Zhang</surname><given-names>Dao-Wei</given-names></name><name><surname>Chen</surname><given-names>Jing</given-names></name></person-group><article-title>New substitute name for the genus <italic><tp:taxon-name><tp:taxon-name-part taxon-name-part-type="genus">Poliocoris</tp:taxon-name-part></tp:taxon-name></italic> Slater, 1994 (<tp:taxon-name><tp:taxon-name-part taxon-name-part-type="order">Hemiptera</tp:taxon-name-part></tp:taxon-name>, <tp:taxon-name><tp:taxon-name-part taxon-name-part-type="suborder">Heteroptera</tp:taxon-name-part></tp:taxon-name>, <tp:taxon-name><tp:taxon-name-part taxon-name-part-type="family">Rhyparochromidae</tp:taxon-name-part></tp:taxon-name>)</article-title><source>Zookeys</source><day>28</day><month>1</month><year>2015</year><volume>2015</volume><issue>478</issue><fpage>147</fpage><lpage>148</lpage><pub-id pub-id-type="doi">10.3897/zookeys.478.9063</pub-id></mixed-citation></tp:treatment-meta><tp:nomenclature><tp:taxon-name>
                        <tp:taxon-name-part taxon-name-part-type="genus">Neopoliocoris</tp:taxon-name-part>
                        <tp:taxon-name-part taxon-name-part-type="species">umbrosus</tp:taxon-name-part>
                    </tp:taxon-name><tp:taxon-authority>(Slater, 1994)</tp:taxon-authority><tp:taxon-status xmlns:xlink="http://www.w3.org/1999/xlink" xlink:type="simple">comb. n.</tp:taxon-status><tp:nomenclature-citation-list><tp:nomenclature-citation><tp:taxon-name><tp:taxon-name-part taxon-name-part-type="genus">Poliocoris</tp:taxon-name-part> <tp:taxon-name-part taxon-name-part-type="species">umbrosus</tp:taxon-name-part></tp:taxon-name><comment><xref ref-type="bibr" rid="B3">Slater 1994</xref>: 120.</comment></tp:nomenclature-citation></tp:nomenclature-citation-list></tp:nomenclature><ref-list><ref id="B3"><mixed-citation xmlns:xlink="http://www.w3.org/1999/xlink" xlink:type="simple"><person-group><name name-style="western"><surname>Slater</surname><given-names>JA</given-names></name></person-group> (<year>1994</year>) <article-title>A new genus and three new species of <tp:taxon-name><tp:taxon-name-part taxon-name-part-type="family">Lygaeidae</tp:taxon-name-part></tp:taxon-name> (<tp:taxon-name><tp:taxon-name-part taxon-name-part-type="order">Hemiptera</tp:taxon-name-part></tp:taxon-name>) from South Africa, with additional records for the region.</article-title><source>African Entomology</source><volume>2</volume>: <fpage>117</fpage>–<lpage>122</lpage>.</mixed-citation></ref></ref-list></tp:taxon-treatment>
